# Supplementary material for: Comparing tariff and medical assistant assigned causes of death from verbal autopsy interviews in Matlab, Bangladesh: implications for a health and demographic surveillance system
Source: Popul Health Metr. 2018 Jun 27;16:10. doi: 10.1186/s12963-018-0169-1 (PMC6020332; doi:10.1186/s12963-018-0169-1)
Supplement: Supplementary file 2 — Cause-specific mortality fractions for medical assistants, Tariff, and reallocated Tariff by age group. Three separate tables that provide cause-specific mortality fractions for medical assistants, Tariff, and reallocated Tariff for adults, children, and neonates. These tables differ from Tables 1, 2, and 3 because these include Tariff cause-specific mortality fractions prior to reallocation of the undetermined cause of death. (XLSX 14 kb) [file 12963_2018_169_MOESM2_ESM.xlsx]

## Sheet: Sheet1
	Medical Assistants	CSMF	Tariff	CSMF	Tariff reallocated	CSMF
Adults	Stroke	29.6	Stroke	28.9	Stroke	32
	Ischemic Heart Disease	14.2	Ischemic Heart Disease	11.3	Ischemic Heart Disease	14
	Other Cardiovascular Diseases	8.2	Chronic Respiratory	9.9	Chronic Respiratory	11
	Other Non-communicable Diseases	7.4	Diabetes	5.4	Diabetes	6
	Chronic Respiratory	6.7	Cirrhosis	3.7	Other Non-communicable Diseases	5
	Other Cancers	6.4	Other Non-communicable Diseases	3.3	Cirrhosis	4
	Other Infectious Diseases	3.6	Lung Cancer	2.8	Lung Cancer	3
	Diabetes	2.3	Falls	2.7	Falls	3
	Lung Cancer	1.6	TB	1.9	TB	2
	Falls	1.5	Diarrhea/Dysentery	1.4	Diarrhea/Dysentery	2
	Diarrhea/Dysentery	1.4	Other Injuries	1.3	Road Traffic	2
	Cirrhosis	1.4	Esophageal Cancer	1	Other Injuries	2
	Other Injuries	1.2	Road Traffic	0.9	Drowning	1
	COD Outside the Top 15	10.2	COD Outside the Top 15	8	Other Infectious Diseases	1
	Undetermined	5.6	Undetermined	18.5	COD Outside the Top 15	12
Children	Drowning	33.5	Drowning	33.5	Drowning	36.8
	Pneumonia	13.2	Other Cardiovascular Diseases	9.1	Pneumonia	12.4
	Sepsis	4.7	Pneumonia	9.1	Other Cardiovascular Diseases	9.9
	Other Cancers	4.1	Other Cancers	7.1	Other Cancers	8
	Diarrhea/Dysentery	2.7	Other Digestive Diseases	3.7	Other Infectious Diseases	7.1
	Other Digestive Diseases	2.4	Hemorrhagic fever	2.7	Other Digestive Diseases	4.2
	Meningitis	1.7	Meningitis	2.4	Diarrhea/Dysentery	3.3
	Other Cardiovascular Diseases	1.7	Diarrhea/Dysentery	2	Meningitis	3
	Encephalitis	1	Other Infectious Diseases	1.7	Hemorrhagic fever	2.9
	Other Infectious Diseases	0.7	Encephalitis	1.4	Road Traffic	1.7
	Road Traffic	0.7	Road Traffic	1	Encephalitis	1.7
	Bite of Venomous Animal	0.3	Bite of Venomous Animal	0.7	Fires	0.8
	Other Child Causes of Death	24.7	Fires	0.7	Violent Death	0.8
	COD Outside the Top 15	1.4	COD Outside the Top 15	1.7	Other Child Causes of Death	4.9
	Undetermined	7.8	Undetermined	24	COD Outside the Top 15	3.2
Neonates	Birth asphyxia	41.2	Birth asphyxia	28.4	Birth asphyxia	37
	Meningitis/Sepsis	22.3	Preterm Delivery	26.4	Preterm Delivery	30.9
	Preterm Delivery	8.1	Pneumonia	13	Pneumonia	17.1
	Congenital malformation	6.7	Congenital malformation	4.6	Meningitis/Sepsis	7.5
	Pneumonia	2.9	Meningitis/Sepsis	4.6	Congenital malformation	6.9
	Stillbirth	0	Stillbirth	0.3	Stillbirth	0.4
	Undetermined	18.8	Undetermined	22.6	Undetermined	0
Abbreviations: CMSF (cause-specific mortality fraction), COD (cause of death)
